# Supplementary material for: The Complete Chloroplast Genome and the Phylogenetic Analysis of Panicum bisulcatum (Thumb.) (Poaceae)
Source: Int J Mol Sci. 2025 Dec 22;27(1):135. doi: 10.3390/ijms27010135 (PMC12785542; doi:10.3390/ijms27010135)
Supplement: Supplementary file 1 [file ijms-27-00135-s001.zip]

Archive with 4 entries (4 files):
- Supplementary Figure S1 The sequencing depth and coverage map of the Panicum bisulcatum sample.jpg
- Supplementary Table S1 SSR statistic in the chloroplast genomes of Panicum bisulcatum.xlsx
- Supplementary Table S2 Long Repeat in the chloroplast genome of  Panicum bisulcatum.xlsx
- Supplementary Table S3 Accession numbers of the chloroplast genomes of some Poaceae plants downloaded from the NCBI database.xlsx
