# Supplementary material for: The Complete Chloroplast Genome and the Phylogenetic Analysis of Panicum bisulcatum (Thumb.) (Poaceae)
Source: Int J Mol Sci. 2025 Dec 22;27(1):135. doi: 10.3390/ijms27010135 (PMC12785542; doi:10.3390/ijms27010135)
Supplement: Supplementary file 1 [file ijms-27-00135-s001.zip › Supplementary Table S1 SSR statistic in the chloroplast genomes of Panicum bisulcatum.xlsx]

## Sheet: Sheet1
Supplementary Table S1 SSR statistic in the chloroplast genomes of Panicum bisulcatum
Panicum bisulcatum
Definement of microsatellites (unit size / minimum number of repeats):
(1/10) (2/5) (3/4) (4/3) (5/3) (6/3)
Maximal number of bases interrupting 2 SSRs in a compound microsatellite: 100
RESULTS OF MICROSATELLITE SEARCH
================================
Total number of sequences examined: 1
Total size of examined sequences (bp): 138489
Total number of identified SSRs: 51
Number of SSR containing sequences: 1
Number of sequences containing more than 1 SSR: 1
Number of SSRs present in compound formation: 6
Distribution to different repeat type classes
---------------------------------------------
Unit size	Number of SSRs
1	29
2	8
3	1
4	12
5	1
Frequency of identified SSR motifs
----------------------------------
Repeats	3	4	5	6	7	8	9	10	11	12	13	14	15	16	total
A	-	-	-	-	-	-	-	5	3	1					9
G	-	-	-	-	-	-	-		1						1
T	-	-	-	-	-	-	-	9	3	3	2		1	1	19
AT	-	-	2												2
TA	-	-	5												5
TC	-	-	1												1
TTC	-	1													1
AACA	1														1
AACG	1														1
AATA	1														1
AGAA	1														1
ATAC	1														1
ATCC	1														1
ATGC	1														1
ATTG	1														1
GTAG				1											1
TCCT	1														1
TCGT	1														1
TCTT	1														1
TAAAA	1														1
Frequency of classified repeat types (considering sequence complementary)
-------------------------------------------------------------------------
Repeats	3	4	5	6	7	8	9	10	11	12	13	14	15	16	total
A/T	-	-	-	-	-	-	-	14	6	4	2		1	1	28
C/G	-	-	-	-	-	-	-		1						1
AG/CT	-	-	1												1
AT/AT	-	-	7												7
AAG/CTT	-	1													1
AAAC/GTTT	1														1
AAAG/CTTT	2														2
AAAT/ATTT	1														1
AACG/CGTT	2														2
AAGG/CCTT	1														1
AATC/ATTG	1														1
ACAT/ATGT	1														1
ACCT/AGGT				1											1
ATCC/ATGG	1														1
ATGC/ATGC	1														1
AAAAT/ATTTT	1														1
