# Supplementary material for: The Complete Chloroplast Genome and the Phylogenetic Analysis of Panicum bisulcatum (Thumb.) (Poaceae)
Source: Int J Mol Sci. 2025 Dec 22;27(1):135. doi: 10.3390/ijms27010135 (PMC12785542; doi:10.3390/ijms27010135)
Supplement: Supplementary file 1 [file ijms-27-00135-s001.zip › Supplementary Table S2 Long Repeat in the chloroplast genome of Panicum bisulcatum.xlsx]

## Sheet: Sheet1
Supplementary Table S2 Long Repeat in the chloroplast genome of Panicum bisulcatum
ID	Length	Type	Seq_A_id	Repeat_A_start	Repeat_A_end	Seq_B_id	Repeat_B_start	Repeat_B_end	Hamming_Distance	E-value	Gene_A	Gene_B	Repeat_A_seq	Repeat_B_seq
R1	21830	P	PB	82261	104090	PB	116660	138489	0	0.00e+00	ndhF	ndhH	TTTGTTTATTCTGAATCTTTCTATTCTGAATTCAGTTAACGACGAGATTTAGTATCCTTTCTTGCACTTTCATAACTCGTGAAATGCCGAGTAGGCACGAATTCCCCCAATTTGCGACCTACCATAGGATTTGTTATGTAAATAGGTATATGTTCCTTTCCATTATGAATCGCGATTGTATGGCCAACCATTGCGGGTAGAATGCTAGATGCCCGGGACCACGTTACTATTATTTCTTTCTCCTCCTTCATATTGACCTTTTCGATTTTTGCCAATAAATGACGAGCTACAAAAGGATTCGTTTTTTTTCGTGTCACAGCTGATTACTCCTTTTTTTTTTTCATTTTAAAGAGTGGCATCCTATGTCCACTATCTCGATCGAGGTATGGAGGTCAGAAT…	TATCCTTGTTCTTATTCGTTTTTCCATGAAAATGGATTATTCCATGAATTCCTCAATACGAGGCTCATCAAAATGCAAAATCTAAGACTACTATAAAGACTACTAATAAAATAAGAAAAAAATTCGAACAATTAAATTACTTCTCCCGAATATCCAACTGACTTATTAATTTCTTATAACGTACTCTATTTTTCTTTGCCAAATAAGCCAGCAAACGTTGACGTTTTCCCAAAAGTCTTCGTAGACCTCTTTCCGATGAAAAATCTTTTTTGTGTAATTCCAAATGTGAAGCAAGTCTCCGTATCTTATTGGTGAAACTGAATACTTGAAATTCAACAGAACCCCTGTTTTCTTGTTTTTCTTCTTTAACCATAAATCAAAAAATTTTTCTACCTCCTT…
R2	175	F	PB	58646	58820	PB	136195	136369	-2	1.29e-90	_	rpl23	TAATGTTGAATCGGGATTCACTAAGACAGAAATAAAGAATTGGGTCGAACTCTTCTTTGGTGTTAAGGTAGTAGCTGTGAATAGCCATCGACTACCCGGAAAGGGTAGAAGAATGGGACCTATTCTGGGACATACAATGCATTACAGACGTATGATCATTACCCTTCAACTGGGT	TAATGTCGAATCGGGATTCACTAAGACAGAAATAAAGAATTGGGTCGAACTCTTCTTTGGTGTTAAGGTAGTAGCTGTGAATAGCCATCGACTACCCGGAAAGGGTAGAAGAATGGGACCTATTCTGGGACATACAATGCATTACAGACGTATGATCATTACCCTTCAACCGGGT
R3	175	P	PB	58646	58820	PB	84381	84555	-2	1.29e-90	_	rpl23	TAATGTTGAATCGGGATTCACTAAGACAGAAATAAAGAATTGGGTCGAACTCTTCTTTGGTGTTAAGGTAGTAGCTGTGAATAGCCATCGACTACCCGGAAAGGGTAGAAGAATGGGACCTATTCTGGGACATACAATGCATTACAGACGTATGATCATTACCCTTCAACTGGGT	ACCCGGTTGAAGGGTAATGATCATACGTCTGTAATGCATTGTATGTCCCAGAATAGGTCCCATTCTTCTACCCTTTCCGGGTAGTCGATGGCTATTCACAGCTACTACCTTAACACCAAAGAAGAGTTCGACCCAATTCTTTATTTCTGTCTTAGTGAATCCCGATTCGACATTA
R4	67	F	PB	58578	58644	PB	136128	136194	0	9.91e-31	_	rpl23	ATGGAATCAAATACGCAGTATTTACAGAAAAGAGTCTTCGTTTATTGGGAAAGAATCAATATACTTT	ATGGAATCAAATACGCAGTATTTACAGAAAAGAGTCTTCGTTTATTGGGAAAGAATCAATATACTTT
R5	67	P	PB	58578	58644	PB	84556	84622	0	9.91e-31	_	rpl23	ATGGAATCAAATACGCAGTATTTACAGAAAAGAGTCTTCGTTTATTGGGAAAGAATCAATATACTTT	AAAGTATATTGATTCTTTCCCAATAAACGAAGACTCTTTTCTGTAAATACTGCGTATTTGATTCCAT
R6	60	F	PB	28877	28936	PB	29042	29101	-3	1.50e-20	rpoC2	rpoC2	GACCCGAGAGGGAGAGGGCGAATATGAAATCCGAGAAGACAAATATAGGACTCTAGAGGA	GACTCGAGAGGGAGAGGGCGAATATGAAATCCTAGAAGACGAATATAGGACTCTAGAGGA
R7	53	F	PB	28856	28908	PB	29021	29073	-3	1.68e-16	rpoC2	rpoC2	GAGCCCAGAGAACAAATATAGGACCCGAGAGGGAGAGGGCGAATATGAAATCC	GAGCCCAGAGAACGAATATAAGACTCGAGAGGGAGAGGGCGAATATGAAATCC
R8	52	F	PB	103474	103525	PB	117225	117276	-2	1.27e-17	_	_	ATTCTTTTATTTTAGATAGAAGAAATGTTTCTTCTATCTAAAATAAAAGAAT	ATTCTTTTATTTTAGATAGAAGAAACATTTCTTCTATCTAAAATAAAAGAAT
R9	52	F	PB	12969	13020	PB	38477	38528	-3	6.35e-16	_	_	GTTGGATATAGCCCTCTACCATATCTATACAAATAGAATAGTCCATTTATAC	GTTGGATACGCCCCTCTACCATATCTATACAAATAGAATAGTCCATTTATAC
R10	52	P	PB	117225	117276	PB	117225	117276	-2	1.27e-17	_	_	ATTCTTTTATTTTAGATAGAAGAAACATTTCTTCTATCTAAAATAAAAGAAT	ATTCTTTTATTTTAGATAGAAGAAACATTTCTTCTATCTAAAATAAAAGAAT
R11	52	P	PB	103474	103525	PB	103474	103525	-2	1.27e-17	_	_	ATTCTTTTATTTTAGATAGAAGAAATGTTTCTTCTATCTAAAATAAAAGAAT	ATTCTTTTATTTTAGATAGAAGAAATGTTTCTTCTATCTAAAATAAAAGAAT
R12	41	F	PB	12980	13020	PB	38488	38528	0	4.46e-15	_	_	CCCTCTACCATATCTATACAAATAGAATAGTCCATTTATAC	CCCTCTACCATATCTATACAAATAGAATAGTCCATTTATAC
R13	41	F	PB	67470	67510	PB	67533	67573	-3	1.28e-09	rps18	rps18	CTTTTCGTAAATTTAAGCAACCCTTTCGTAAATCCAAACAA	CTTTTCGTAAATTCAAACAACCTTTTCGTAAATCCAAACAA
R14	41	F	PB	133794	133834	PB	133835	133875	0	4.46e-15	_	_	TATGATATTTCTATATATATAGAATATGATATCTAATATGA	TATGATATTTCTATATATATAGAATATGATATCTAATATGA
R15	41	F	PB	86875	86915	PB	86916	86956	0	4.46e-15	_	_	TCATATTAGATATCATATTCTATATATATAGAAATATCATA	TCATATTAGATATCATATTCTATATATATAGAAATATCATA
R16	41	P	PB	86916	86956	PB	133835	133875	0	4.46e-15	_	_	TCATATTAGATATCATATTCTATATATATAGAAATATCATA	TATGATATTTCTATATATATAGAATATGATATCTAATATGA
R17	41	P	PB	86875	86915	PB	133794	133834	0	4.46e-15	_	_	TCATATTAGATATCATATTCTATATATATAGAAATATCATA	TATGATATTTCTATATATATAGAATATGATATCTAATATGA
R18	38	F	PB	13061	13098	PB	38398	38435	-3	6.50e-08	trnM-CAU	trnfM-CAU	CAAGGTTATGAGCCTCGTGAGCTACCAAACTGCTCTAC	CAAGGTTATGAGCTTTGTGAGCTACCAAACAGCTCTAC
R19	37	F	PB	28981	29017	PB	29083	29119	-3	2.40e-07	rpoC2	rpoC2	AATATAGGACTCTAGAGAAAGACTCAGAGGAAGAATA	AATATAGGACTCTAGAGGAAGATTCAGAAGAAGAATA
R20	37	F	PB	28829	28865	PB	29174	29210	-3	2.40e-07	rpoC2	rpoC2	AGAGGAAGACTCAGAGGACGAATATGAGAGCCCAGAG	AGAGGAAGACTCAGAAGACGAATATGGGAGCCCGGAG
R21	37	F	PB	67526	67562	PB	67547	67583	-3	2.40e-07	rps18	rps18	AAGCAAACTTTTCGTAAATTCAAACAACCTTTTCGTA	AAACAACCTTTTCGTAAATCCAAACAACCTTTTCGTA
R22	36	F	PB	45340	45375	PB	92298	92333	-3	8.81e-07	_	_	AACCGTACATGAGGTTTTCATCTCATACGGCTTCTC	AACCGTACATGAGATTTTCACCTCATACGGCTCCTC
R23	36	F	PB	14156	14191	PB	84045	84080	-3	8.81e-07	_	_	ATAGTGTATGAACCAAATCTATGCATTTCGATTAGG	ATAGTGTATGAGACAAATGTATGCATTTCGATTAGG
R24	36	P	PB	14156	14191	PB	136670	136705	-3	8.81e-07	_	_	ATAGTGTATGAACCAAATCTATGCATTTCGATTAGG	CCTAATCGAAATGCATACATTTGTCTCATACACTAT
R25	36	P	PB	45340	45375	PB	128417	128452	-3	8.81e-07	_	_	AACCGTACATGAGGTTTTCATCTCATACGGCTTCTC	GAGGAGCCGTATGAGGTGAAAATCTCATGTACGGTT
R26	36	P	PB	7964	7999	PB	46763	46798	-2	2.59e-08	trnS-GCU	trnS-GGA	CGGAAAGAGAGGGATTCGAACCCTCGGTACAAAAAA	TTTTGTTTACCGAGGGTTCGAATCCCTCTCTTTCCG
R27	35	F	PB	28834	28868	PB	28999	29033	-3	3.23e-06	rpoC2	rpoC2	AAGACTCAGAGGACGAATATGAGAGCCCAGAGAAC	AAGACTCAGAGGAAGAATACGGGAGCCCAGAGAAC
R28	35	F	PB	28968	29002	PB	29070	29104	-3	3.23e-06	rpoC2	rpoC2	ATCCTAGAGGACAAATATAGGACTCTAGAGAAAGA	ATCCTAGAAGACGAATATAGGACTCTAGAGGAAGA
R29	35	F	PB	28818	28852	PB	28983	29017	-3	3.23e-06	rpoC2	rpoC2	TATAGGACTCGAGAGGAAGACTCAGAGGACGAATA	TATAGGACTCTAGAGAAAGACTCAGAGGAAGAATA
R30	34	F	PB	59052	59085	PB	59068	59101	-3	1.18e-05	_	_	AAAAGTATTCTAAAAAAAAAGTATTCTAAAAAAA	AAAAGTATTCTAAAAAAATAGTATTCTATACAAA
R31	34	F	PB	28931	28964	PB	29054	29087	-3	1.18e-05	rpoC2	rpoC2	AGAGGACGAATATGAAACCCTAGAAGATGAATAT	AGAGGGCGAATATGAAATCCTAGAAGACGAATAT
R32	34	F	PB	67484	67517	PB	67547	67580	-3	1.18e-05	rps18	rps18	AAGCAACCCTTTCGTAAATCCAAACAAACTTTTC	AAACAACCTTTTCGTAAATCCAAACAACCTTTTC
R33	33	F	PB	53802	53834	PB	53825	53857	-3	4.31e-05	_	_	ATAAATATAACATAAACATACCAATAAATATAA	ATAAATATAACATAAACATACCAAATAACATAA
R34	33	F	PB	40432	40464	PB	42656	42688	-3	4.31e-05	psaB	psaA	CAATAGCTAAATGATGATGAGCAATATCGGTCA	CAATAGCTAAATGATGGTGTGCAATATCGCTCA
R35	33	F	PB	52504	52536	PB	52530	52562	-3	4.31e-05	_	_	TTACTACTAATTAGATTAGAACCTAATTAAAAT	TTAAAATTAATTAGATTAGAACCTAATTAAAAT
R36	32	F	PB	67493	67524	PB	67535	67566	-3	1.57e-04	rps18	rps18	TTTCGTAAATCCAAACAAACTTTTCCTAAATC	TTTCGTAAATTCAAACAACCTTTTCGTAAATC
R37	32	P	PB	11653	11684	PB	46770	46801	-3	1.57e-04	trnS-UGA	trnS-GGA	AAAAGGAGAGAGAGGGATTCGAACCCTCGATA	TACCGAGGGTTCGAATCCCTCTCTTTCCGTTT
R38	31	F	PB	89226	89256	PB	131494	131524	-3	5.68e-04	_	_	AAAAGAAAGAAGAACTGGTCTTCTTTCTTTT	AAAAGAAAGAAGACCAGTTCTTCTTTCTTTT
R39	31	F	PB	13168	13198	PB	38505	38535	-3	5.68e-04	_	_	ACAAATAGAATAGTCTTTTTATACAAAATGG	ACAAATAGAATAGTCCATTTATACAGAATGG
R40	31	F	PB	29096	29126	PB	29174	29204	-2	1.96e-05	rpoC2	rpoC2	AGAGGAAGATTCAGAAGAAGAATATGGGAGC	AGAGGAAGACTCAGAAGACGAATATGGGAGC
R41	31	F	PB	127650	127680	PB	127672	127702	-3	5.68e-04	_	_	ATATATAGAAATAGATATCTAGATATATAGA	ATATATAGAAATAGATATCTAGAAATAGAAA
R42	31	F	PB	13043	13073	PB	38380	38410	-3	5.68e-04	trnM-CAU	trnfM-CAU	GAATCGAACCCGTGACCTCAAGGTTATGAGC	GTATCGAACCCGTAACCCCAAGGTTATGAGC
R43	31	F	PB	93048	93078	PB	93070	93100	-3	5.68e-04	_	_	TTTCTATTTCTAGATATCTATTTCTATATAT	TCTATATATCTAGATATCTATTTCTATATAT
R44	31	P	PB	131494	131524	PB	131494	131524	-3	5.68e-04	_	_	AAAAGAAAGAAGACCAGTTCTTCTTTCTTTT	AAAAGAAAGAAGACCAGTTCTTCTTTCTTTT
R45	31	P	PB	93070	93100	PB	127672	127702	-3	5.68e-04	_	_	TCTATATATCTAGATATCTATTTCTATATAT	ATATATAGAAATAGATATCTAGAAATAGAAA
R46	31	P	PB	93048	93078	PB	127650	127680	-3	5.68e-04	_	_	TTTCTATTTCTAGATATCTATTTCTATATAT	ATATATAGAAATAGATATCTAGATATATAGA
R47	31	P	PB	89226	89256	PB	89226	89256	-3	5.68e-04	_	_	AAAAGAAAGAAGAACTGGTCTTCTTTCTTTT	AAAAGAAAGAAGAACTGGTCTTCTTTCTTTT
R48	31	P	PB	15934	15964	PB	47997	48027	-3	5.68e-04	trnM-CAU;trnT-GGU;trnT-GGU	trnT-UGU	GTCATCGGTTCAAATCCGATAAAGGGCTTTT	AAAAGCCGACTATCGGATTTGAACCGATGAC
R49	30	F	PB	28910	28939	PB	29075	29104	-2	7.33e-05	rpoC2	rpoC2	AGAAGACAAATATAGGACTCTAGAGGACGA	AGAAGACGAATATAGGACTCTAGAGGAAGA
R50	30	R	PB	29162	29191	PB	29165	29194	-3	2.05e-03	rpoC2	rpoC2	AGAAGAAGACTCAGAGGAAGACTCAGAAGA	AGAAGACTCAGAGGAAGACTCAGAAGACGA
R51	30	F	PB	28787	28816	PB	28808	28837	-3	2.05e-03	rpoC2	rpoC2	AGAGGAAGAATATCGGACCCGAGAGGAAGA	AGAGGAAGAGTATAGGACTCGAGAGGAAGA
R52	30	F	PB	28905	28934	PB	28968	28997	-2	7.33e-05	rpoC2	rpoC2	ATCCGAGAAGACAAATATAGGACTCTAGAG	ATCCTAGAGGACAAATATAGGACTCTAGAG
R53	30	F	PB	15503	15532	PB	92880	92909	-2	7.33e-05	_	_	CTTCCGGGCTTTGGTGAGTCGTCCGAGATC	CTTTCGTGCTTTGGTGAGTCGTCCGAGATC
R54	30	F	PB	89295	89324	PB	131426	131455	-2	7.33e-05	_	_	TTCTTTTTCGAAATGGATTTCGAAAAAGAA	TTCTTTTTCGAAATCCATTTCGAAAAAGAA
R55	30	F	PB	18727	18756	PB	18749	18778	-2	7.33e-05	_	_	TTTAATTTTCTTTTTCTTATGTTTTAATTT	TTTAATTTTCTTTTTCTTATGTTTAATTTT
R56	30	F	PB	103501	103530	PB	117252	117281	-3	2.05e-03	_	_	TTTCTTCTATCTAAAATAAAAGAATGTACC	TTTCTTCTATCTAAAATAAAAGAATTTTGC
R57	30	P	PB	131426	131455	PB	131426	131455	-2	7.33e-05	_	_	TTCTTTTTCGAAATCCATTTCGAAAAAGAA	TTCTTTTTCGAAATCCATTTCGAAAAAGAA
R58	30	P	PB	15503	15532	PB	127841	127870	-2	7.33e-05	_	_	CTTCCGGGCTTTGGTGAGTCGTCCGAGATC	GATCTCGGACGACTCACCAAAGCACGAAAG
R59	30	P	PB	89295	89324	PB	89295	89324	-2	7.33e-05	_	_	TTCTTTTTCGAAATGGATTTCGAAAAAGAA	TTCTTTTTCGAAATGGATTTCGAAAAAGAA
R60	30	P	PB	67912	67941	PB	67912	67941	-2	7.33e-05	rps18	rps18	CAACAATCGAAACTTAAGTTCCGATTGTTG	CAACAATCGAAACTTAAGTTCCGATTGTTG
R61	30	P	PB	6060	6089	PB	20892	20921	-3	2.05e-03	_	_	TTTTTTGTTTTGTATTTTTTTTGTTTTGTA	TACGAAACAAAAAAGATACGAAACAAAAAA
R62	30	P	PB	18214	18243	PB	18214	18243	0	1.87e-08	psbM	psbM	AATGATTAATTGGAATTCCAATTAATCATT	AATGATTAATTGGAATTCCAATTAATCATT
