# Supplementary material for: The Complete Chloroplast Genome and the Phylogenetic Analysis of Panicum bisulcatum (Thumb.) (Poaceae)
Source: Int J Mol Sci. 2025 Dec 22;27(1):135. doi: 10.3390/ijms27010135 (PMC12785542; doi:10.3390/ijms27010135)
Supplement: Supplementary file 1 [file ijms-27-00135-s001.zip › Supplementary Table S3 Accession numbers of the chloroplast genomes of some Poaceae plants downloaded from the NCBI database.xlsx]

## Sheet: Sheet1
Supplementary Table S3 Accession numbers of the chloroplast genomes of Poaceae plants downloaded from the NCBI database
Plant Species	Accession number
Panicum incomtum	NC_039619.1
Panicum virgatum	NC_015990.1
Panicum lycopodioides	NC_036121.1
Panicum pygmaeum	NC_036120.1
Panicum capillare	NC_030493.1
Panicum miliaceum	CM009689.1
Panicum sumatrense	NC_032378.1
Panicum hallii	MT083945.1
Panicum coloratum	MT083944.1
Panicum maximum	MT679705.1
Panicum phragmitoides	OZ205813.1
Panicum humbertii	OZ205808.1
Echinochloa crus-galli	MW013318.1
Digitaria sanguinalis	OK637269.1
Leersia japonica	NC_034766.1
Eleusine indica	NC_030486.1
